# Supplementary material for: Prevalence of new‐onset diabetes following COVID‐19 infection: A systematic review and meta‐analysis
Source: Diabetes Obes Metab. 2026 Jan 28;28(4):3182–92. doi: 10.1111/dom.70508 (PMC12992178; doi:10.1111/dom.70508)
Supplement: Supplementary file 2 — Data S2: Supporting Information. [file DOM-28-3182-s001.xlsx]

## Sheet: Raw Data Collection
Raw Data Collected for the Study
																Diabetes Type I		Diabetes Type 2		New-onset DM				Quality Appraisal 1				Quality Appraisal 2
PMID	Title	Author	Year of publication	Country	Journal	Data source	Data collection month/year-month/year	Diabetes diagnosis timeframe	Diabetes phenotype	COVID-19 phenotype	Hospitalization Status	Study Population	Age	Gender	Prominent Covid-19 variant	n	N	n	N	n	N	Outcomes	Key points	Selection	Comparability	Outcome	Overall meaning	Selection	Comparability	Outcome	Overall meaning
36575774	Features and risk factors of post-COVID-19 syndrome: findings from a longitudinal study in Bangladesh	Afroze	2023	Bangladesh	The Lancet Regional Health - Southeast Asia	Dhaka Hospital of icddr,b & Bangabandhu Sheikh Mujib Medical University Hospital	12/2020 - 10/2021	Median time from the onset of COVID-19 to enrollment was 57 days	ADA diagnostic criteria	RT-PCR	Hospitalized	Hospitalized/Non-hospitalized patients in Bangladesh + for COVID-19	54 (43,62)	Male 163 (64%)	Alpha, Beta, Delta (2021 only), 2020 not reported					12	255	The incidence of new-onset diabetes and worsening glycemic control, as evidenced by the increased requirement of insulin therapy, was signiﬁcantly higher among our HS than NHS	Incidence among hospitalized patients. There was no incidence in non-hospitalized patients. Insulin therapy was higher among hospitalized patients compared to non-hospitalized patients at 1 month and 5 month visits. Over time insulin requirements for all patients reduced over time.	3	1	3	Good	4	1	3	Good
33771154	Diabetes, even newly defined by HbA1c testing, is associated with an increased risk of in-hospital death in adults with COVID-19	Liu	2021	China	BMC Endocrine Disorders	EMR - Adults admitted to Zhongfaxincheng campus of Tongji Hospital	01/2020 - 04/2020	Diabetes diagnosis made at admission with HbA1c ≥ 6.5	HbA1c ≥ 6.5% without hemoglobinopathy at admission	Two clinical manifestations of COVID-19 + RT-PCR	Hospitalized	Adults positive for COVID-19	64.0 (52.0 - 71.0)	Male 115 (49.4%)	Not reported			36	233			The study reports 45% of patients were diagnosed with DM upon admission via HbA1c. This reflects glucose levels 2/3 months before testing and is not influenced by acute infection, stress, or recent medications. It is likely that patients included in this study had DM before COVID-19 infection, and thus incident rate is likely unrelated to COVID-19 infection.	All patients were followed until discharge or in- hospital death	4	1	3	Good	4	1	3	Good
35761893	Different Aspects of Diabetes in Hospitalized Patients with COVID-19	Sayed	2022	Egypt	International Journal of General Medicine	Aswan Isolation Hospitals	not provided	Based on glucose measurement at admission (FPG ≥ 126 mg/dL or HbA1c ≥ 6.5	first glucose measured upon admission, fasting admission glucose ≥ 126 mg/dL and/or HbA1c ≥ 6.5%	positive SARS-CoV-2 RNA	Hospitalized	≥ 18 years, positive SARS COV-2 RNA, pre exisiting diabetes or new onset diabetes	64.43±13.62 years	Male 94 (47%)	Not reported					57	200	prevalence new-onset DM higher hospitalized COVID-19 patients, older pts morelikyl to have disease severity/higher mortality rate	previous history of steroids, thiazide, and calcineurine was exclusionary. ferritin, CRP sig related to COVID-19 severity/outcome	3	1	2	Good	4	1	3	Good
37735654	Incidence of immune-mediated inflammatory diseases following COVID-19: a matched cohort study in UK primary care	Syed	2023	England	BMC Medicine	Clinical Practice Research Datalink Aurum database	01/2020-06/2021	Median follow up period was 0.29 years (0.24-0.42)	not provided	SNOMED-CT coded positive RT-PCR or lateral flow antigen test of SARS-CoV-2	Non-hospitalized	adults age 18 years or older	43.6 (SD 17.1)	Male 207,514 (45.3%)	Alpha, Delta	42	458147					incidence of immune mediated inflammatory diseases significantly associated with COVID-19 infection (T1DM and psoriasis)	Data collected from general practices across England.	4	1	3	Good	4	1	3	Good
33789877	Post-covid syndrome in individuals admitted to hospital with covid-19: retrospective cohort study	Ayoubkhani	2021	England	BMJ	EMR and General Practice Extraction Service data for Pandemic Planning and Research	01/2020-09/2020	Mean follow up time 140 days	Not provided	ICD-10 codes	Hospitalized	patients with primary diagnosis of COVID-19	65	Male 26245 (54.9%)	Not reported					1083	36100	Hospital admission for COVID-19 was associated with increased risk for readmission, death, multiorgan dysfunction, diabetes (prevalent or incident), adverse cardiovascular events. The liklihood of these events were higher among indvidauls > 70 years old and non-white individuals.		4	1	3	Good	4	1	3	Good
37362009	Rates of serious clinical outcomes in survivors of hospitalisation with COVID-19 in England: a descriptive cohort study within the OpenSAFELY platform	Tazare	2022	England	Wellcome Open Research	Primary care practicies, OPENSafely	02/2020 - 02/2021	15.2 x 1000 person years	ICD-10 code	Not reported	Hospitalized	individuals ≥ 18 hospitalized for COVID-19	68 (median)	Male 39808 (51.5%)	Alpha			670	77347			The incidence of new onset diabetes was 15.2 per 1000 person years.		4	1	3	Good	4	1	3	Good
36420090	New Onset of Diabetes Mellitus and Associated Factors among COVID-19 Patients in COVID-19 Care Centers, Addis Ababa, Ethiopia 2022	Sane	2022	Ethiopia	Journal of Diabetes Research	COVID-19 patients a/t Addidas Ababa COVID-19 case center	09/2020 - 09/2021	Examined FPG or RBS and HbA1c at admission. Those with HbA1c > 6.5 were categorized as newly diagnosed. Those who did not have the elevated Hba1c but did have elevated FPG or RBS were categorized as new-onset DM	FPG > 126 mg/dl OR RBG > 200mg.dl AND HbA1c > 6.5%	RT-PCR	Hospitalized	Covid-19 patients (≥ 18 years old) admitted to Addis Ababa COVID-19 care center	53.2	Male 153 (62.7%)	Delta (data only reported for 2021)	9	244	67	244	76	244	sig proportion COVID-19 pts dx new onset diabetes mellitus, new onset T2DM most common type; male, obesity, PE, family hx hypertension, hyperkalemia associated with new onset DM among COVID-19 pt		4	1	3	Good	4	1	3	Good
doi.org/10.1080/16089677.2022.2144016	Incidence and predictors of diabetes mellitus among severe COVID-19 patients in western Ethiopia: a retrospective cohort study	Tolossa	2023	Ethiopia	Journal of Endocrinology, Metabolism and Diabetes of South Africa	patients admitted to Wollega University Referral Hospital, western Ethiopia	09/2020-06/2021	median time to occurance of DM was 11 days	two fasting blood sugar measurements were ≥ 126 mg/dl (≥7.0 mmol.l)	RT-PCR	Hospitalized	severe COVID-19 patients	43.3 ±16.9	Male 207 (68.1%)	Not reported					44	304	of pts admitted w/ severe COVID-19, 14.5% newly dx DM (incidence 13.7/1000 person days); age>41, living in urban, loss appetite increased hazard of DM incidence; presenting to health facility after two days manifestation decreased risk developing DM	early detection DM, frequent monitoing blood glucose for pts d/w COVID-19	4	1	3	Good	4	1	3	Good
35292829	Incidence of newly diagnosed diabetes after Covid-19	Rathmann	2022	Germany	Diabetologia	Disease Analyzer (representative panel of 1171 physician practices in Germany)	3/2020 - 1/2021	Not reported	ICD-10 codes E11 and E12-E14	ICD-10 code U07.1	Non-hospitalized	individuals with COVID-19	42.6 (19.1)	Male 19503 (54.4)	Alpha			735.2	35865	168	35865	covid leads to increased type 2 diabetes risk, may be opportunity to monitor glucose dysregulation post COVID-19 infection	The study included individuals in the primary care setting. Individuals with previous diagnosis of DM within 365 days of index date were excluded as well as individuls with prescriptions for corticosteroids within 30 days after the index dates. The study collected T2DM and "other forms of DM"	4	1	3	Good	4	1	3	Good
36618178	New onset diabetes mellitus in post-COVID-19 patients	Keerthi	2022	India	Journal of Family Medicine and Primary Care	Tertiary care hospital and research institute	03/2021 - 08/2021	Three months	HbA1c > 6.4%	RT-PCR & antigen testing	Hospitalized	Patients > 18 years old diagnosed with COVID-19	48.31 ± 19.07	Male 67 (67%)	Alpha & Delta					15	100	Patients were followed for three months. 15 patients developed new onset DM. Family history was present in 9/15 patients. Severity at admission was significant associated with new-onset DM.		3	1	3	Good	4	1	3	Good
39190050	New Onset Diabetes After COVID 19 (NODAC) is predominately due to exacerbated Insuin Resistance (IR) rather than beta cell dysfunction: Lessons from tertiary care hospital data during confluence of two epidemics	Jamwal	2025	India	Endocrine	Hospital located in North India	08/2020 - 07/2023	Detected at admission (n=73) and then 6 months later (n=59) at the 6 month mark hyperglycemic (n=26) euglycemic (n=24)	ADA criteria	RT-PCR	Hospitalized	Patients admitted to the hospital in North India	50.98±16.49	Male 173 (57.3%)	Alpha, Beta, Detla, Omicron (BA), Omicron (XBB), Omicron (BQ1), Omicron (XBB),					73	1310	New onset diabetes was prevalent in 8.5% of the population. Patients with new onset diabetes had higher glucose levels (fasting and random) and HbA1c compared to controls. Family history, insulin resistance, increased HbA1c, BMI, and WHR and insulin levels were associated with persisent new onset diabetes after 6 months.		4	1	3	Good	4	1	3	Good
https://doi.org/10.1016/j.cegh.2024.101897	New-onset Diabetes Mellitus among adults as sequelae of COVID-19 in selected tertiary care hospital, Pudcherry - A cohort study	Jayaseelan	2025	India	Clinical Epidemiology and Global Health	Tertiary health center in India	05/2022 - 03/2023	Three months	ICMR Criteria (one of the three parameters)	RT-PCR or radiologically confirmed COVID-19	Hospitalized	Adults diagnosed with moderate to severe COVID-19	49.62 ± 15.56	Male 199 (54.97%)	Omicron (BA), Omicron (BQ1), Omicron XBB,					88	724	There is an increased relative risk of developing diabetes 2.83 (95% CI 1.98-4.06) for those with moderate/severe COVID-19 when compared to the congtrol group. Increased risk is also associated with age, smoking and other comorbidities 2.01 (95% CI 1.26-3.20)		4	1	3	Good	4	1	3	Good
38143804	Incidence of type 2 diabetes before and during the COVID-19 pandemic in Naples, Italy: a longitudinal cohort study	Izzo	2023	Italy	Lancet	COMGEN (Cooperative di MEDicinaGENerale": General Medicine Cooperative)	01/2017 - 12/2022	Examined incident DM over a 3 year time period (2020-2022)	ICD-10 code listed in EHR	Information obtained from Campania Region COVID-19 data resource	Non-hospitalized	Age > 18 years, DM history available for 6 years (3 before the pandemic, 3 after COVID-19 outbreak).	53 (36,68)	Male 98,926 (46%)	Alpha, Delta, Omicron,			7926	216422			The T2DM rate was 4.85 (95% CI, 4.68-5.02) per 1000 person-years in the years 2017-2019 increasing to 12.21 (95% CI 11.94-12.48) per 1000 person-years in the period 2020-2022	T1DM was excluded.	4	1	3	Good	4	1	3	Good
34718627	No Evidence of Long-Term Disruption of Glycometabolic Control After SARS-CoV-2 Infection	Laurenzi	2022	Italy	The Journal of Clinical Endocrinology & Metabolism	IRCCS San Raffaele Hospital (Milan, Italy)	02/2020 - 05/2020	Diagnosis made based on increased glucose at presentation	negative history of DM, no prescription DM medications, and FBG during hospitalization, in the absence of infusions of dextrose, of ≥ 7.0 mmol/L	RT-PCR, signs & symptoms, radiological findings, positive for immunoglobulin M/imunoglobulin G against SARS-CoV-2 spike protein	Hospitalized	Adults (aged ≥ 18 yers) with suspected COVID-19 pneumonia	64 ± 14.5	Male 391 (67%)	Not reported					39	432	The study suggests that all patients with COVID-19 should be screened for hyperglycemia despite personal or family history. Study date does not support the persistence of long-term disruption of glycometabolic control after SARS-CoV-2 infection.		4	1	3	Good	4	1	3	Good
37016490	Risk for Newly Diagnosed Type 2 Diabetes Mellitus after COVID-19 among Korean Adults: A Nationwide Matched Cohort Study	Choi	2023	Korea	Endocrinology and Metabolism	Health Insurance Review and Assessment Service database of Korea	01/2020 - 09/2021	Mean 12.4 ± 5.8 months	Patients who were first diagnosed with T2DM after the index date and visited the clinic more the 2x/year for T2DM	ICD-10 Codes	Hospitalized & non-hospitalized	Covid-19 adults age 19-89	43.3 ±16.3	Male 173,045 (49.7%)	Alpha & Delta (South Korea only, North Korea not reported)			10668	348180			The incidence of newly diagnosed T2DM in the COVID-19 group was 2.95 per 100 person-years (95% CI, 2.90-3.01)	The increased risk of developing T2DM persisted from 13 weeks to approximately 2 years	4	1	3	Good	4	1	3	Good
35112782	Risk of new-onset type 2 diabetes in 600 055 people after COVID-19: A cohort study	Birabaharan	2022	Multinational	Diabetes, Obesity and Metabolism	TriNetX U.S. Collaborative Network.	01/2020-01/2021	180 days	ICD-10 codes	ICD-10 codes	Hospitalized & non-hospitalized	patients diagnosed with COVID-19 > 18 years old	not reported	not reported	Unknown			3934	324360			Examined T2DM among COVID-19 and influenza patients. COVID-19 is associated with increased risk of T2DM compared to influenza. Sub-analysis indicates increased risk for T2DM with steroid use in COVID-19 patients.		4	1	3	Good	4	1	3	Good
35293987	Incidence of an Insulin-Requiring Hyperglycemic Syndrome in SARS-CoV-2-Infected Young Individuals: Is it Type 1 Diabetes	Pietropaolo	2022	Multinational	Diabetes	TriNetX U.S. Collaborative Network.	01/2020 - 06/2021	1 day after confirmed infection	ICD-10 codes, medical records	ICD-10 codes	Hospitalized & non-hospitalized	patients with a COVID-19 diagnosis	44.4 ±21.4	not reported	Unknown	43	163749	356	164766			Similar findings were found in those < 18 years old among individuals with/without COVID-19, suggesting that the incidence of T1DM is not greater among those with COVID-19. In individuals 19-30 years there is a greater incidence of DM.		4	1	3	Good	4	1	3	Good
36293811	Predictors of New-Onset Diabetes in Hospitalized Patients with SARS-CoV-2 Infection	Fagarasan	2022	Romania	International Journal of Environmental Research and Public Health	Leon-Daniello Pulmonology Hospital	11/2020 - 01/2021	Not reported (examined patients during their hospital stay; blood collections on admission, days 5-7, and discharge)	2 values of fasting plasma glucose ≥ 7mmol/L (≥ 126mg/dL) or HbA1c ≥ 6.5% or random glucose level ≥ 11.1 mmol/L (≥200 mg/dL) along with symptoms of hyperglycemia in the absence of a medical history of hyperglycemia	RT-PCR	Hospitalized	Patients > 18 years old diagnosed with COVID-19	69 (60-77.5)	Male 129 (58.9%)	Alpha					58	219	High incidence of NOD in SARS-CoV-2 infection (26.5%).	Patients who developed NOD had more severe COVID-19 compared to those without NOD and required ICU care.	3	1	3	Good	3	1	3	Good
39304825	Prevalence and short-term clinical impacts of new-onset diabetes mellitus among patients with COVID-19 in jazan region, Saudi Arabia	Mohamed	2024	Saudi Arabia	BMC Endocrine Disorders	Electronic health records at National Hyatt Hospital	06/2020 - 12/2021	Detected at admission	fasting plasma glucose ≥126 mg/dL or random blood glucose ≥ 200 mg/dL, and HbA1c <6.5	RT-PCR	Hospitalized	Individuals > 18 years old with confirmed diagnosis of COVID-19 and had six months follow up	43.35 ± 16.67	Male 390 (53.8%)	Not reported					80	725	11% of the total population (n=725) had new onset diabetes. New onset diabetes was significantly correlated with family history of diabetes, BMI ≥ 25 kg/m^2 and those ≥ 50 years old.	At 6 months 62 remained hyperglycemic, 5 were euglycemic	4	2	3	Good	4	2	3	Good
36214039	Undiagnosed comorbidities among individuals hospitalised with COVID-19 in South African public hospitals	Jassat	2022	South Africa	South African Medical Journal	DATCOV (national hospital surveillance system for COVID-19)	11/2020 - 06/2021	Not reported (examined patients during their hospital stay; blood collections on admission, days 5-7, and discharge)		RT-PCR & antigen testing	Hospitalized	Hospitalized patients ≥18 years old diagnosed with COVID-19 for ≥ 1 day	56 (42-66)	Male 1284 (43.0 %)	Beta, Delta					215	2954	A total of 2954 participants were tested for DM and prediabetes: 1028 (34.8%) were classified as diabetic, with 215 (20.9%) being newly diagnosed. Of those with newly diagnosed DM 88.4% of patients were poorly controlled (HbA1c ≥ 6.5)		4	1	3	Good	4	1	3	Good
doi 10.22376/ijpbs/lpr.2022.12.3.L14-20	The Increasing Prevalence of Diabetes Mellitus in COVID-19 Patients: Why?	Khalid	2022	Sudan	International Journal of Life Science and Pharma Research	COVID-19 isolation centers in North Sudan (Dongola, Karema, Atbara)	09/2020 - 11/2020	Not reported (labs performed during hospitalization)	not provided	RT-PCR	Hospitalized	Patients ≥18 years old diagnosed with COVID-19 & admission to an isolation center	18-40 n=110 (27.6%), 40-60 n=150 (37.4%), 60-80 n=130 (32.5%), >80 n=10 (2.6%)	Male 275 (68.9%)	Not reported					20	223	20/223 of patients developed new onset DM. These patients had poorer outcomes (i.e. more likely to develop respiratory and organ failure and increased mortalty rates (15.8%).		3	1	2	Good	4	1	3	Good
36498037	COVID-19 Case Management Outcomes Amongst Diabetes and Hypertensive Patients in the United Arab Emirates: A Prospective Study	Alkhemeiri	2022	United Arab Emirates	International Journal of Environmental Research and Public Health	Al Ain Hospital in the UAE	11/2020 - 04/2021	Detected at admission	Collected from EHR data	RT-PCR	Hospitalized	Adults >18 y/o hospitalized in UAE	18-34 -139 (17%), 35-44 - 219 (26.8%), 45-55 - 187 (22.9%), 56-66 - 130 (15.9%), >67 - 185 (17.4%)	Male 423 (51.8%)	Alpha					80	817	The prevalence of new-onset DM was 9.8% among this population. Lower than the internationally reported average. Higher rates of mortality associated with new-onset DM in hospitalized patients.	19(2.3%) had prediabetes	4	1	3	Good	4	1	3	Good
35853019	Cardiometabolic outcomes up to 12 months after COVID-19 infection. A matched cohort study in the UK	Rezel-Potts	2022	United Kingdom	PLOS Medicine	CPRD Aurum (comprehensive medical record data for many family practices in England)	02/2021 - 03/2022	Detected at three time points; 4 weeks (n=420), 5-12 weeks (n=681), 13-52 weeks (n=3256)	HbA1c, second record of HbA1c ≥ 48mmol/mol was considered diagnostic of DM. T1DM if < 35 years, diagnosis and were prescribed insulin within 91 days of diagnosis.	RT- PCR or clinical diagoses of "confirmed" or "suspected" Covid-19	Hospitalized & non-hospitalized	CPRD Aurum database	35 (22 - 50)	Male 190, 401 (44%)	Alpha, Delta, Omicron					4357	428650	DM incidence elevated at least 12 weeks following COVID-19 then declined	DM diagnosis included diagnosis of T1DM and T2DM and initiation of oral hyperglycemic drugs and insulin	4	1	3	Good	4	1	3	Good
39563623	Incidence of diabetes mellitus following hospitalisation for COVID-19 in the United Kingdom: A prospective observational study	Tyrer	2025	United Kingdom	Diabetes Obesity and Metabolism	PHOSP-COVID cohort	02/2020 - 03/2021	mean 0.7 (0.3) years	HbA1c ≥ 6.5	confirmed or clinician diagnosed'	Hospitalized	individuals ≥ 18 who were discharged from 83 National Health Service hospitals across the UK	57.5 (21-91)	Male 784 (59.1%)	Alpha					99	1426	The incidence of new onset diabetes was 91.4 per 1000 person years (95% CI 75.1, 11.2). Incidence was higher among females when compared to males and South Asian and Black ethnic groups when compared to White. Higher incidence was assocated associated with longer hospital stays.		4	1	3	Good	4	1	3	Good
36643619	Risk of autoimmune diseases in patients with COVID-19: a retrospective cohort study	Chang	2023	United States	Lancet	TriNetX U.S. Collaborative Network.	01/2020 - 12/2021	6 months	ICD-10 code listed in EHR	RT-PCR	Hospitalized & non-hospitalized	Adults >18 y/o who had at least 2 healthcare visits & PCR testing	45.2 ± 17.6	Male 377,669 (42.6%)	Alpha, Delta	3263	887455					HR: 3.42 (3.26-3.59) aHR: 2.68 (2.51-2.85)	Both cohorts were followed 30 days after the index til 6 months to estimate risk of incident autoimmune disease	4	1	3	Good	4	1	3	Good
36857969	Incidence of new-onset in-hospital and persistent diabetes in COVID-19 patients: comparison with influenza	Lu	2023	United States	The Lancet	EMR - Montefiore Health System, Bronx, NY	03/2020 - 02/2022	During hospitalization		RT-PCR	Hospitalized	Patients with COVID-19 w/o prior diagnosis of prediabetes or DM	65 (55, 78)	Male 1036 (55.9%)	Alpha, Delta, Omicron			1854	8216			8216 individuals were identified as not having pre-DM or DM prior to admission among those 1854 were diagnosed with T2DM during their hospital stay.	Patients with any prior indication of DM were excluded (i.e. diagnosis of T2DM, ICD-10 code for DM or prediabetes, DM medications regardless of DM or prediabetes diagnosis, A1c 5.7-6.5%, or ≥ 6.5% prior to admission, two fasting glucose 100-125mg/dl (pre-dM), random glucose 140-199 mg/dl (pre-dM), two fasting glucose ≥ 125 (DM) or two random glucose ≥ 200 mg/dl (DM) prior to admission. 1034 patie…	4	1	3	Good	4	1	3	Good
37295808	Patients with prediabetes are at greater risk of developing diabetes 5 months postacute SARS-CoV-2 infection: a retrospective cohort study	Xu	2023	United States	BMJ Open Diabetes Research & Care	Montefiore Health System, Bronx, NY	03/2020-08/2022	During hospitalization	HbA1c > 6.5%, any two fasting glucose measurements >126mg/dL, or any two random glucose measurements >200mg/dL	RT-PCR	Hospitalized	hospitalized patients with pre-diabetes & COVID-19	63.8 (18.9)	Male 586 (42.5%)	Alpha, Delta, Omicron					292	1378	comparing pts with/without COVID-19, hospitalized pts had sig higher incidence I-DM compared pts without COVID-19. Of those with incident DM. 155 people returned, 95 individuals were found to have persistent DM.	The study included patients with pre-diabetes. Critical illness, in-hospital steroid treatment, COVID-19 infection status, hemoglobin A1c sig predictors I-DM; COVID-19 puts pts at risk for developing persistent diabetes 5 month post-COVID for prediabetic hospitalized pts	4	1	3	Good	4	1	3	Good
34011492	Risk of clinical sequelae after the acute phase of SARS-CoV-2 infection: retrospective cohort study	Daugherty	2021	United States	BMJ	UnitedHealth Group Clinical Discovery Database	01/2020 - 10/2020	Median 87 (45-124)	ICD-10 codes E11 and E12-E14	ICD-10 codes	Hospitalized & non-hospitalized	individuals diagnosed with SARS-CoV-2	41.7 (13.9)	Male 126980 (47.6)	Not reported			2008	193113			Several new sequelae were identified, including diabetes, chronic respiratory failure, liver test abnormalities, amnesia, myocarditis, cardiac arrhythmias, encephalopathy, peripheral neuropathy, anxiety, fatigue, hyercoagulability. Increased risk was seen among all age groups and comorbidity profiles.		4	1	3	Good	4	1	3	Good
35439266	The associations between COVID-19 diagnosis, type 1 diabetes, and the risk of diabetic ketoacidosis: A nationwide cohort from the US using the Cerner Real-World Data	Qeadan	2022	United States	PLoS One	Cerner Real-World Data	01/2019 - 09/2021	Minimum 24h up to 2 months	ICD-10 codes	ICD-10 codes or positive SARS-CoV-2 lab result	Hospitalized & non-hospitalized	Patients with a confirmed diagosis of COVID-19	18-35 n=5837610, 36-50 n=4320970, 51-65 n=4608216, > 65 n= 4905768	Male116661129 (45.9%)	Alpha, Gamma, Delta	4307	1972019					Examined T1DM among all age groups. Among all ages a COVID-19 diagnosis was associated with 42% increased adds of developing T1DM. Highest risk among pediatric patients. For individuals 18-35 there was no difference among COVID-19 positive and COVID-19 negative groups. Risk increased for individuals 36 - >65 years old. Increased risk for males, American Indian/Alaskan Natives, Asian, Pacific Isla…		4	2	3	Good	4	1	3	Good
35325624	Risks and burdens of incident diabetes in long COVID: a cohort study	Xie	2022	United States	Lancet Diabetes and Endocrinology	US Department of Veterans Affairs	03/2020 - 09/2021	Median 352 (IQR 244-406) days	ICD-10 codes, or HbA1c > 6.4%	COVID-19 positive test'	Hospitalized & non-hospitalized	Veterans discharged from the US armed forces positive for COVID-19	60.92 (17.02)	Male 159666 (88.08%)	Alpha, Gamma, Delta	46	181280	6749	181280	7871	181280	When compared to the contemporary control group those with COVID-19 exhibited an increased risk for Diabetes (HR 1.40, 95% CI 1.36-1.44). Increased risk for diabetes was associated with COVID-19 severity (i.e. non-hospitalized, hospitalized, intensive care).		4	1	3	Good	4	1	3	Good
38390319	New-onset autoimmune disease after COVID-19	Hileman	2024	United States	Frontiers in Immunology	TriNetX U.S. Collaborative Network.	01/2020 - 03/2023	1 month - 1 year	ICD-10 codes	ICD-10 code or positive lab test	Hospitalized & non-hospitalized	Adults > 18 years old, seen on/after 1/1/2020 with at least one follow up visit after the index date.	48.7 ± 17.9	Male 827080 (42.3%)	Alpha, Gamma, Delta, Omicron (BA), Omicron (BQ1), Omicron (XBB)	2908	16199					Type 1 diabetes was among the highest incidence of autoimmune diseases during the study period. The risk of any autoimmune disease was lower with Omicron variants.		4	1	3	Good	4	1	3	Good
40252777	Comparison of the association between COVID-19 and new onset diabetes in a regional and national dataset	Lacy	2025	United States	Diabetes Research and Clinical Practice	Electronic health records at University of Kentucky Health Care, Merative MarketScan Commercial Claims & Encounters and Medicare Supplemental databases, MarketScan databases	03/2020 - 10/2022	Began on the date of infection up to 22 months	two diabetes associated diagnoses for outpatient visits OR one diabetes associated diagnosis for an inpatient visit. Abnormal lab results including two random (200 < value<1200) or fasting (126 < value < 1200) glucose tests on separate days or one elevated hemoglobin A1c (6.5 < value < 20) or one elevated islet autoantibody marker or prescription drugs commonly used for diabetes	N3C phenotype version 4.0 - coronavirus-associated diagnosis code or positive COVID-19 test	Hospitalized & non-hospitalized	individuals diagnosed with COVID-19	MarketScan - 36.13 (17.35), MarketScan Labs 40.14 (16.57), UKHC 35.81 (20.95)	Male: Marketscan 455,260 (46.6%), MarketScan Labs 35,739 (48.88%), UKHC 4,964 (48.43%)	Alpha, Gamma, Delta, Omicron (BA)					763	12122	Among the three databases (MarketScan, MarketScan Labs and UKHC) incidece of diabetes was higher. HR 3.46 (UKHC) and 2.13(MarketScan). Higher incidence was seen in both outpatient and inpatient settings, however compared to the outpatient setting inpatient was higher.	Data included only for individuals > 65 years old. 18-65 not reported.	4	1	3	Good	4	1	3	Good
36369676	Diabetes and hyperglycaemia among hospitalised patients with COVID-19 in Western Sydney: a retrospective cohort study	Cheung	2023	Australia	Internal Medicine Journal	Patients admitted to Westmead Hospital	06/2021 - 11/2021	During hospitalization	HbA1c > 6.5	Medical record	Hospitalized	Hospitalized patients with COVID-19	60.5 ± 15.0	Male 171 (55%)	Delta					47	1515	3.1% of the cohort had newly diagnosed DM. Researchers hypothesize that this is not due to COVID-19 but rather undiagnosed DM due to elevated HbA1c		4	1	3	Good	3	1	3	Good
